# Supplementary material for: Exploring ancestral phenotypes and evolutionary development of the mammalian middle ear based on Early Cretaceous Jehol mammals
Source: Natl Sci Rev. 2020 Aug 25;8(5):nwaa188. doi: 10.1093/nsr/nwaa188 (PMC8288399; doi:10.1093/nsr/nwaa188)
Supplement: nwaa188_Supplemental_File [file nwaa188_supplemental_file.zip]

Archive with 7 entries (7 files):
- NSR_2020-778-supplementary data.docx
- Movie S1-R1.mp4
- Movie S2-R1.mp4
- Movie S3-R1.mp4
- Movie S4-R1.mp4
- Movie S5-R1.mp4
- Movie S6-R1.mp4
